# Supplementary material for: Molecular Specificity, Convergence and Constraint Shape Adaptive Evolution in Nutrient-Poor Environments
Source: PLoS Genet. 2014 Jan 9;10(1):e1004041. doi: 10.1371/journal.pgen.1004041 (PMC3886903; doi:10.1371/journal.pgen.1004041)
Supplement: Table S1 — All mutations identified in clones. (XLSX) [file pgen.1004041.s012.xlsx]

## Sheet: Table S1. mutations in clones
selective pressure	strains	type	position	mutation	Read freq*	Af in pop seq**	Gene	amino acid change	note
Ammonium	c1	nSNP	chr06 96927	G:T	0.98	0.32	GAT1	W321L
		nSNP	chr06 132482	C:G	0.99	ND	VTC2	H225D
		nSNP	chr08 416089	C:G	0.99	ND	KEL1	G364A
		nSNP	chr11 116983	G:T	0.99	0.28	LST4	A335E
		nSNP	chr14 358506	G:A	0.99	0.13	MEP2	G352S
	c2	nSNP	chr02 77078	A:G	1	ND	NUP170	Q607R
		nSNP	chr02 745632	G:A	0.99	0.17	YBR271W	G261R
		nSNP	chr06 96998	A:G	1	0.19	GAT1	R345G
		nSNP	chr07 591805	G:T	0.99	ND	SCM4	L164F
		nSNP	chr12 893638	C:A	0.99	0.07	VAC14	S4*
		nSNP	chr14 358507	G:C	0.99	0.64	MEP2	G352A
	c3	nSNP	chr06 74230	A:C	0.98	0.44	RIM15	Y66*
		nSNP	chr06 96957	G:A	0.98	0.39	GAT1	C331Y
		nSNP	chr06 190932	T:G	1	ND	FAB1	V2144G
		nSNP	chr11 117178	G:A	1	0.44	LST4	P270L
		nSNP	chr14 358507	G:C	1	0.64	MEP2	G352A
Arginine	c1	DIP	chr01-chr16	diploidization	-	-	-	-	determined based on FACS ploidy assay
		sSNP	chr01 41571	G:A	0.56	ND	GPB2	Synonymous	After DIP event
		iSNP	chr02 810121	C:A	0.45	ND	PAU24/COS2	Intergenic	After DIP event
		sSNP	chr04 117700	A:G	0.5	ND	RPL35A	Synonymous (untranslated region)	After DIP event
		nSNP	chr05 230298	C:A	0.42	0.06	GLN3	Y168*	After DIP event
		nSNP	chr07 122996	T:G	0.44	ND	EMP24	N104H	After DIP event
		sSNP	chr10 174100	G:T	0.48	ND	TRK1	Synonymous	After DIP event
		WCA	chr12	whole chromosome amplification	-	-	-	-	After DIP event
		nSNP	chr14 57087	G:C	0.99	0.18	MCK1	R163G	Prior to DIP event
	c2	DIP	chr01-chr16	diploidization	-	-	-	-	determined based on FACS ploidy assay
		WCA	chr01	whole chromosome amplification	-	-	-	-	After DIP event
		iSNP	chr04 80710	T:G	0.49	ND	YDL211C/UGA4	Intergenic	After DIP event
		nSNP	chr05 230725	A:C	0.53	0.05	GLN3	T311P	After DIP event
		WCA	chr12	whole chromosome amplification	-	-	-	-	After DIP event
		IND	chr15 480167	CAGTGCAGACGCCGCCACGTCGCTATCACAACAGATTTCCAGAT:C	0.74	ND	WHI5	Frameshift	After DIP event
	c3	DIP	chr01-chr16	diploidization	-	-	-	-	determined based on FACS ploidy assay
		iSNP	chr03 303968	G:A	0.51	0.28	YCR101C/YCR102C	Intergenic	After DIP event
		AMP	chr05 444000-519000	amplification (~75kb)	-	-	-	-
		DEL	chr07 433010-433165	deletion (~ 150 bps)	-	-	MIG1/YGL034C	Intergenic	unknown break points
		iSNP	chr09 28071	A:G	0.55	ND	HPF1/YIL166C	Intergenic	After DIP event
		nSNP	chr09 392771	G:A	0.51	0.2	MUC1	T302I	After DIP event
		DEL	chr09 400000-400399	deletion (~ 400 bps)	-	-	DAL81	Frameshift	unknown break points
		iSNP	chr15 432176	C:G	0.53	ND	NOB1/SGT1	Intergenic	After DIP event
		DEL	chr15 600000-1090200	deletion (~ 490kb)	-	-	-	-	partial deletion
Glutamine	c1	AMP	chr04 100-515000	amplification (~515kb)	-	-	-	-
		AMP	chr11 501500-614000	amplification (~112.5kb)	-	-	-	-	include GAP1
		AMP	chr15 100-120000	amplification (~120kb)	-	-	-	-
	c2	IND	chr02:5911	CA:C			YBIL109W (telomere)	Frameshift
		nSNP	chr03 145031	C:A	1	ND	CWH43	E868D
		WCA	chr11	whole chromosome amplification	-	-	-	-	2 copies; include GAP1
		nSNP	chr13 233860	C:G	1	ND	OST6	A135G
		nSNP	chr14 57010	T:G	1	0.43	MCK1	K188N
	c3	AMP	chr04 100-515000	amplification (~515kb)	-	-	-	-
		sSNP	chr04 380203	G:A	0.53	ND	NAT1	Synonymous	located in a CNV region
		AMP	chr11 501500-614000	amplification (~112.5kb)	-	-	-	-	include GAP1
		nSNP	chr14 528793	C:T	0.99	ND	VAC7	S903L
		AMP	chr15 100-120000	amplification (~120kb)	-	-	-	-
Proline	c1	AMP	chr04 884000-982000	amplification (~ 98 kb)	-	-	-	-
		sSNP	chr08 325092	G:A	1	ND	YPT35	Synonymous
		sSNP	chr10 435439	C:T	1	ND	PRE3	Synonymous
		IND	chr12 254198	GTC:G	1	ND	ERG3	Frameshift	2 bps deletion
	c2	nSNP	chr02 503223	G:T	0.98	0.85	HSL7	Y355*
		nSNP	chr06 73607	T:G	0.99	0.13	RIM15	H274P
		sSNP	chr07 430835	G:T	0.99	ND	YGL036W	Synonymous	putative protein
		AMP	chr15 975000-1010800	amplification (~ 36kb)	-	-	-	-	include PUT4
Glutamate	c1	nSNP	chr06 56550	C:A	1	ND	TUB2	T72K
		nSNP	chr08 271307	A:T	1	ND	KSP1	V81D
		nSNP	chr12 878789	A:G	1	ND	CSR1	T170A
Urea	c1	DIP	chr01-chr16	diploidization	-	-	-	-	determined based on call frequency (no FACS data)
		nSNP	chr02 641261	C:G	1	0.49	DUR1,2	W317S	Prior to DIP event
		nSNP	chr03 245233	C:A	0.5	ND	SSK22	D451Y	After DIP event
		AMP	chr08 61000-103000	amplification (~ 42kb)	-	-	-	-	include DUR3
		sSNP	chr09 302106	G:T	0.38	ND	YIL028W (Dubious)	Synonymous	After DIP event
		nSNP	chr10 719993	G:T	1	0.38	DAL5	G110*	Prior to DIP event
		IND	chr11 516563	TG:T	1	0.51	GAP1	Frameshift	Prior to DIP event
		iSNP	chr12 491580	T:G	0.54	ND	RRT15/MAS1	Intergenic	After DIP event
		nSNP	chr14 575268	G:A	1	0.15	SIW14	D255N	Prior to DIP event
		nSNP	chr15 419261	T:G	0.53	ND	RAT1	N797T	After DIP event
		iSNP	chr15 989650	G:T	1	0.49	PUT4/CIN1	Intergenic	Prior to DIP event
	c2	nSNP	chr02 641261	C:G	1	0.49	DUR1,2	W317S
		AMP	chr05 432000-443000	amplification (~ 11kb)	-	-	-	-
		AMP	chr05 498000-514000	amplification (~ 16kb)	-	-	-	-
		AMP	chr08 61000-103000	amplification (~ 42kb)	-	-	-	-	include DUR3
		nSNP	chr10 719993	G:T	1	0.38	DAL5	G110*
		IND	chr11 516563	TG:T	1	0.51	GAP1	Frameshift
		nSNP	chr14 575268	G:A	1	0.15	SIW14	D255N
		iSNP	chr15 989650	G:T	1	0.49	PUT4/CIN1	Intergenic
	c3	nSNP	chr02 641261	C:G	1	0.49	DUR1,2	W317S
		DEL	chr04 587768-593058	deletion (~ 5.2kb)	-	-	FMP16,PAA1,IPT1,SNF11		unknown break points
		nSNP	chr07 241622	A:T	0.98	ND	YGL140C	Y1131N
		IND	chr08 49465	A:ACATCAT	1	ND	WSC4	Frameshift	6 bps insertion
		AMP	chr08 61000-103000	amplification (~ 42kb)	-	-	-	-	include DUR3
		nSNP	chr08 435771	G:T	1	ND	PRP8	S393Y
		nSNP	chr10 719993	G:T	1	0.38	DAL5	G110*
		IND	chr11 516563	TG:T	1	0.51	GAP1	Frameshift
		iSNP	chr15 989650	G:T	0.98	0.49	PUT4/CIN1	Intergenic
Allantoin	c1	DIP	chr01-chr16	diploidization	-	-	-	-	determined based on FACS ploidy assay
		nSNP	chr02 281888	C:A	1	0.37	FUR4	T149K	Prior to DIP event
		iSNP	chr05 140041	A:G	1	0.76	GCN4/YEL008W	Intergenic	Prior to DIP event
		AMP	chr09 400800-414000	amplification (~ 13kb)	-	-	-	-	include DAL4
		IND	chr11 516659	AG:A	1	0.88	GAP1	Frameshift	Prior to DIP event
		nSNP	chr11 564837	T:C	1	0.48	OAF3	M764T	Prior to DIP event
		nSNP	chr12 895192	T:G	1	0.37	VAC14	M522R	Prior to DIP event
		WCA	chr14	whole chromosome amplification	-	-	-	-	3 copies
		nSNP	chr16 786550	A:T	1	0.47	CTR1	S115C	Prior to DIP event
	c2	DIP	chr01-chr16	diploidization	-	-	-	-	determined based on FACS ploidy assay
		AMP	chr09 404000-413000	amplification (~ 9kb)	-	-	-	-	include DAL4
		DEL	chr11 513682-517451	deletion (3770bp)	-	-	GAP1	Frameshift	break point was determined by Velvet
		iSNP	chr11 652901	C:A	0.43	ND	FLO10/NFT1	Intergenic	After DIP event
		WCA	chr14	whole chromosome amplification	-	-	-	-	3 copies
		nSNP	chr15 999934	A:G	1	0.05	SOG2	Y299H	Prior to DIP event
	c3	DIP	chr01-chr16	diploidization	-	-	-	-	determined based on FACS ploidy assay
		nSNP	chr02 281888	C:A	1	0.37	FUR4	T149K	Prior to DIP event
		iSNP	chr05 140041	A:G	1	0.76	GCN4/YEL008W	Intergenic	Prior to DIP event
		AMP	chr09 400800-414000	amplification (~ 13kb)	-	-	-	-	include DAL4
		IND	chr11 516659	AG:A	1	0.88	GAP1	Frameshift	Prior to DIP event
		nSNP	chr11 564837	T:C	1	0.48	OAF3	M764T	Prior to DIP event
		nSNP	chr12 895192	T:G	1	0.37	VAC14	M522R	Prior to DIP event
		WCA	chr14	whole chromosome amplification	-	-	-	-	3 copies
		nSNP	chr15 320389	G:T	0.54	ND	SIN3	W1151L	After DIP event
		nSNP	chr16 786550	A:T	1	0.47	CTR1	S115C	Prior to DIP event
* Read frequency of SNPs was estimated by Samtools
** Allele frequency of SNPs in population was estimated by SNVer (ND is non-detectable)
CNVs were determined based on the read count ratio in between evolved and ancestor strain
nSNP	nonsynonymous SNP
sSNP	synonymous SNP
iSNP	intergenic SNP
IND	indels
DEL	big size deletion
AMP	amplification
WCA	whole chromosome amplification
DIP	diploidization
