# Supplementary material for: Molecular Specificity, Convergence and Constraint Shape Adaptive Evolution in Nutrient-Poor Environments
Source: PLoS Genet. 2014 Jan 9;10(1):e1004041. doi: 10.1371/journal.pgen.1004041 (PMC3886903; doi:10.1371/journal.pgen.1004041)
Supplement: Table S2 — All mutations identified in populations. (XLSX) [file pgen.1004041.s013.xlsx]

## Sheet: TableS2
limitation	type	position	mutation	Af in pop seq**	Gene	amino acid change	note
Ammonium	nSNP	chr02 745632	G:A	0.17	YBR271W	G261R	c2
	nSNP	chr06 74230	A:C	0.438	RIM15	Y66*	c3
	nSNP	chr06 96927	G:T	0.318	GAT1	W321L	c1
	nSNP	chr06 96957	G:A	0.391	GAT1	C331Y	c3
	nSNP	chr06 96998	A:G	0.19	GAT1	R345G	c2
	nSNP	chr11 116983	G:T	0.283	LST4	A335E	c1
	nSNP	chr11 117178	G:A	0.443	LST4	P270L	c3
	nSNP	chr12 893638	C:A	0.072	VAC14	S4*	c2
	nSNP	chr14 358506	G:A	0.132	MEP2	G352S	c1
	nSNP	chr14 358507	G:C	0.636	MEP2	G352A	c2,c3
Arginine	iSNP	chr03 303968	G:A	0.28	YCR101C/YCR102C	intergenic	c3
	nSNP	chr09 392771	G:A	0.202	MUC1	T302I	c3
	nSNP	chr14 57087	G:C	0.176	MCK1	R163G	c1
Glutamine	nSNP	chr14 57010	T:G	0.429	MCK1	K188N	c2
Proline	iSNP	chr01 189031	A:G	0.073	MST28/YAT1	intergenic
	nSNP	chr02 502535	C:T	0.06	HSL7	G585R
	nSNP	chr02 503223	G:T	0.846	HSL7	Y355*	c2
	nSNP	chr02 648925	C:A	0.135	NGR1	S347*
	iSNP	chr04 958625	C:T	0.085	YDR248C/YDR249C	intergenic
	nSNP	chr06 73607	T:G	0.125	RIM15	H274P	c2
	nSNP	chr09 81534	G:T	0.045	SSL2	S503Y
	nSNP	chr11 41626	G:A	0.128	UBA1	E822K
	nSNP	chr13 38199	G:A	0.06	ATR1	G2S
	nSNP	chr15 411560	C:T	0.06	WHI2	Q231*
	nSNP	chr15 412289	A:T	0.117	WHI2	R474*
	AMP	chr15 975000-1010800	amplification (~ 36kb)	-	-	-	include PUT4; c2
Glutamate	nSNP	chr02 524923	G:C	0.929	IRA1	S569*
	iSNP	chr10 262593	G:A	0.16	GWT1/DPB11	intergenic
Urea	nSNP	chr02 641195	T:C	0.368	DUR1,2	D339G
	nSNP	chr02 641261	C:G	0.486	DUR1,2	W317S	c1,2,3
	AMP	chr08 61000-103000	amplification (~ 42kb)	-	-	-	include DUR3; c1,2,3
	nSNP	chr10 719993	G:T	0.375	DAL5	G110*	c1,2,3
	IND	chr11 516563	TG:T	0.505835	GAP1	Frameshift	c1,2,3
	nSNP	chr12 894726	G:T	0.312	VAC14	E367*
	nSNP	chr14 575268	G:A	0.148	SIW14	D255N	c1,2
	iSNP	chr15 989650	G:T	0.491	PUT4/CIN1	intergenic	c1,2,3
Allantoin	nSNP	chr02 281888	C:A	0.373	FUR4	T149K	c1,3
	iSNP	chr05 140041	A:G	0.758	GCN4/YEL008W	intergenic	c1,3
# only > 10% frequency SNPs were shown	iSNP	chr07 902460	G:A	0.339	ELP2/YGR201C	intergenic
	iSNP	chr07 902486	C:T	0.344	ELP2/YGR201C	intergenic
	iSNP	chr07 902502	T:C	0.393	ELP2/YGR201C	intergenic
	sSNP	chr07 902791	G:A	0.426	YGR201C	Synonymous
	nSNP	chr07 902985	A:G	0.373	YGR201C	A136V
	AMP	chr09 400800-414000	amplification (~ 13kb)	-	-	-	include DAL4; c1,2,3
	sSNP	chr10 351707	T:C	0.101	RTT101	Synonymous
	IND	chr11 516659	AG:A	0.883061	GAP1	Frameshift	c1,3
	nSNP	chr11 564837	T:C	0.48	OAF3	M764T	c1,3
	nSNP	chr12 895192	T:G	0.371	VAC14	M522R	c1,3
	nSNP	chr12 895755	C:T	0.271	VAC14	Q710*
	nSNP	chr13 604287	C:T	0.126	EAR1	G412S
	sSNP	chr15 578986	T:C	0.105	BAG7	Synonymous
	nSNP	chr16 786550	A:T	0.466	CTR1	S115C	c1,3
Gln / Alla	iSNP	chr04 174866	A:T	0.854	YDL157C/YDL156W	intergenic
	AMP	chr09 405906-435490	amplification (~ 30kb)	-	-	-	include DAL4
	nSNP	chr12 893960	C:A	0.623	VAC14	Y111*
Gln / Alla	nSNP	chr02 640964	G:T	0.203	DUR1,2	A213G
Pro / Urea	nSNP	chr02 641573	G:C	0.406	DUR1,2	A416E
	nSNP	chr06 190764	T:G	0.283	FAB1	L2088W
	nSNP	chr10 719718	T:G	0.39	DAL5	L18*
	nSNP	chr12 894870	T:C	0.309	VAC14	W415R
	AMP	chr15:981024-1005112	amplification (~ 24kb)	-	-	-	include PUT4
Gln/ Alla	nSNP	chr04 618613	G:C	0.339	SLU7	Q345E
/ Pro	nSNP	chr08 326890	C:T	0.326	CDC12	E383K
	AMP	chr09 400912-419420	amplification (~ 18.5kb)	-	-	-	include DAL4
	nSNP	chr12 893817	G:T	0.385	VAC14	G64*
	IND	chr12 894045	G:GC	0.228088	VAC14	Frameshift
	nSNP	chr12 895656	C:T	0.183	VAC14	Q677*
	sSNP	chr12 964354	C:A	0.512	URA4	Synonymous
Gln / Pro	nSNP	chr10 219634	A:T	0.667	YJL107C	F128Y
	nSNP	chr10 547364	A:C	0.596	PTK2	L526F
	IND	chr12 894462	GA:G	0.597804	VAC14	Frameshift
	nSNP	chr13 717368	T:G	0.4	UBP8	Y218*
* Allele frequency of SNPs in population was estimated by SNVer (ND is non-detectable)
nSNP	nonsynonymous SNP
sSNP	synonymous SNP
iSNP	intergenic SNP
IND	indels
DEL	big size deletion
AMP	amplification
WCA	whole chromosome amplification
DIP	diploidization
