# Supplementary material for: Molecular Specificity, Convergence and Constraint Shape Adaptive Evolution in Nutrient-Poor Environments
Source: PLoS Genet. 2014 Jan 9;10(1):e1004041. doi: 10.1371/journal.pgen.1004041 (PMC3886903; doi:10.1371/journal.pgen.1004041)
Supplement: Table S3 — All mutations with minor frequency (∼5%) in the allantoin-limited adaptation, which contained a mutator phenotype. (XLSX) [file pgen.1004041.s014.xlsx]

## Sheet: Sheet1
SNPs	gene	Ref:Alt	Read depth	allele frequency	*p-value
chr01 33200	GDH3/BDH2	C:T	272	0.055	2.01646e-11
chr01 34308	BDH2	C:T	225	0.053	3.83493e-09
chr01 43137	ACS1	C:T	212	0.066	5.12079e-12
chr01 58490	GCV3/PTA1	A:T	203	0.054	5.7505e-09
chr01 58494	GCV3/PTA1	C:T	199	0.06	2.17841e-10
chr01 154746	ERP1/SWD1	C:T	174	0.057	5.86954e-09
chr02 49603	AVT5	A:G	180	0.061	2.8629e-09
chr02 108452	YEL1	T:A	246	0.053	1.68402e-10
chr02 108472	YEL1	C:T	248	0.048	9.94903e-09
chr02 108821	YEL1	G:A	201	0.06	7.36834e-11
chr02 137948	ECM13/FUI1	A:G	151	0.073	8.92791e-11
chr02 151212	YBL036C	A:T	223	0.049	2.45519e-09
chr02 154001	STU1	A:C	194	0.057	1.70103e-09
chr02 158114	STU1	A:G	228	0.061	4.27736e-12
chr02 164378	PET9/YBL029C-A	T:C	189	0.063	1.73705e-10
chr02 164419	PET9/YBL029C-A	T:C	229	0.052	5.7468e-10
chr02 172488	RRN10/NCL1	A:G	169	0.065	6.87653e-10
chr02 181033	PIM1	T:C	233	0.052	1.40062e-09
chr02 181034	PIM1	G:T	229	0.057	1.45622e-10
chr02 181279	PIM1/HAP3	C:T	183	0.066	6.15114e-11
chr02 217109	LDB7|YBL006W-A/PDR3	T:C	224	0.054	3.49185e-10
chr02 234340	UTP20	T:C	240	0.054	2.84116e-10
chr02 266339	YBR013C/GRX7	T:G	183	0.06	3.28138e-10
chr02 281888	FUR4	C:A	201	0.373	2.22045e-16
chr02 324525	TCM62	G:A	185	0.059	1.60422e-09
chr02 340743	YBR053C	A:C	161	0.062	5.41735e-09
chr02 377657	TAT1	T:C	212	0.052	4.89821e-09
chr02 387923	YBR075W	T:C	194	0.062	1.14032e-09
chr02 394415	ECM33	C:A	203	0.054	4.02293e-09
chr02 394430	ECM33	C:T	213	0.052	3.82459e-09
chr02 399991	SEC18	G:A	195	0.062	5.63168e-11
chr02 400827	SEC18	T:C	268	0.052	9.00545e-11
chr02 424607	RFC5	A:G	182	0.077	1.55764e-13
chr02 454467	IML3	T:G	238	0.05	8.8189e-10
chr02 456132	AIM3	T:G	189	0.063	8.01574e-11
chr02 507219	MEC1	A:G	176	0.057	8.64391e-09
chr02 510237	MEC1	A:G	175	0.069	3.14191e-11
chr02 515050	HDR1	T:G	235	0.051	1.42152e-09
chr02 520147	IRA1	C:T	224	0.054	1.17656e-09
chr02 532452	SUP45/YBR144C	T:C	218	0.055	2.79807e-09
chr02 532473	SUP45/YBR144C	C:T	214	0.051	3.24753e-09
chr02 539861	YSW1/ARA1	A:G	187	0.07	1.94056e-12
chr02 566469	EXO5	G:A	205	0.054	3.82348e-09
chr02 607487	YBR191W-A/RIM2	G:A	155	0.065	2.57654e-09
chr02 614824	YBR196C-B/YBR197C	A:G	213	0.07	2.00928e-12
chr02 616646	TAF5	C:T	275	0.047	6.55559e-09
chr02 620149	KTR4	A:G	226	0.066	1.20071e-12
chr02 622971	BEM1/YBR200W-A	T:C	146	0.075	3.09343e-11
chr02 622981	BEM1/YBR200W-A	A:C	154	0.071	4.10725e-11
chr02 687029	YBR235W	C:T	188	0.059	1.88783e-09
chr02 692083	PRP5	C:A	194	0.057	1.46275e-09
chr02 744342	BIT2	C:T	220	0.059	8.9987e-11
chr02 802259	MAL33/MAL31	G:T	212	0.057	1.71317e-10
chr02 804707	MAL31/YBR298C-A	A:G	237	0.059	7.98264e-11
chr03 64304	STE50	C:T	233	0.052	1.63605e-09
chr03 68070	HIS4	T:G	177	0.062	5.15015e-09
chr03 91728	LEU2	C:T	223	0.049	5.96724e-09
chr03 104733	ILV6	T:C	197	0.056	9.49061e-09
chr03 144921	CWH43	G:A	258	0.054	1.91001e-10
chr03 179122	RPS14A/BPH1	C:T	170	0.082	1.62093e-14
chr03 239515	CPR4	A:G	204	0.054	1.49558e-09
chr03 304760	YCR102C	C:A	238	0.046	6.74124e-09
chr04 28210	ADY3	T:C	210	0.057	3.79291e-10
chr04 90554	YDL206W	G:A	224	0.054	6.8828e-09
chr04 96121	ACK1	G:A	176	0.057	9.2138e-09
chr04 112284	SNF3	T:C	200	0.06	1.05365e-10
chr04 122656	RBS1	T:C	228	0.057	4.92316e-10
chr04 132560	YDL183C/LYS20	G:A	188	0.064	1.34448e-10
chr04 138088	YDL180W/PCL9	G:A	189	0.069	2.4587e-12
chr04 250440	CYK3	G:A	216	0.056	5.73515e-10
chr04 275180	QRI1	A:T	201	0.065	7.636e-12
chr04 275205	QRI1	A:G	206	0.053	5.18184e-09
chr04 277276	POL3	C:T	194	0.062	6.94432e-11
chr04 282844	GET3	G:A	188	0.069	6.47959e-12
chr04 282856	GET3	A:G	192	0.068	1.18076e-11
chr04 288549	PMT1	C:T	217	0.055	6.56755e-10
chr04 294517	UBX3	T:C	148	0.081	1.41753e-12
chr04 433703	APC11	T:C	220	0.05	6.84992e-09
chr04 564360	PST1	T:C	213	0.08	1.22125e-15
chr04 564366	PST1	C:T	209	0.081	1.11022e-16
chr04 565468	YDR056C	A:G	252	0.052	7.38299e-10
chr04 574445	YDR061W	G:A	172	0.07	5.2504e-11
chr04 613520	TVP23	T:C	182	0.055	8.80117e-09
chr04 638634	GIS1	G:A	299	0.047	3.97525e-10
chr04 708514	ARO1	A:G	174	0.069	2.49559e-11
chr04 733147	HPR1/RUB1	G:T	202	0.059	1.82914e-10
chr04 736908	DOP1	T:C	177	0.062	7.76567e-10
chr04 856366	SPC19	C:T	171	0.076	2.5201e-12
chr04 866436	UME6	T:C	178	0.084	4.32987e-15
chr04 926737	COX20	C:T	174	0.086	8.54872e-15
chr04 926855	COX20	G:A	210	0.071	6.47482e-13
chr04 926869	COX20	C:A	200	0.07	6.71796e-13
chr04 1008496	CCC2|YDR271C	T:C	191	0.058	5.33518e-09
chr04 1015740	MTH1/YDR278C	T:G	177	0.062	3.42611e-10
chr04 1032507	ZIP1	C:T	160	0.069	2.97426e-10
chr04 1052765	HDA2	C:T	148	0.068	7.14395e-10
chr04 1053698	HDA2	C:T	231	0.052	1.22522e-09
chr04 1131441	IRC3	T:C	205	0.063	1.34339e-11
chr04 1240175	NKP1	G:A	188	0.059	6.64654e-10
chr04 1283387	PDR15	T:C	245	0.053	7.09156e-10
chr04 1334877	PPZ2	C:T	180	0.067	8.6991e-11
chr04 1346770	SSN2	C:T	215	0.06	4.05103e-11
chr04 1444544	ITR1	C:T	193	0.057	1.14727e-09
chr04 1449406	LCD1	G:A	198	0.066	1.02921e-11
chr04 1452837	PLM2	T:C	201	0.065	1.97445e-11
chr04 1466914	GNP1	A:G	209	0.053	3.70076e-09
chr04 1466994	GNP1	G:A	237	0.059	1.55709e-12
chr04 1468145	GNP1	A:G	221	0.05	8.83755e-09
chr04 1473027	YDR514C/SLF1	A:G	245	0.053	4.00396e-10
chr04 1501936	HSP31	T:C	138	0.065	7.31872e-09
chr04 1503206	HSP31/FIT1	T:C	227	0.066	7.57172e-14
chr05 11817	YEL073C/RMD6	C:T	190	0.058	1.59487e-09
chr05 11847	YEL073C/RMD6	T:G	217	0.055	3.09253e-10
chr05 37036	CIN8	G:A	216	0.056	5.42103e-10
chr05 68702	GLY1	C:G	239	0.063	1.64302e-12
chr05 75731	GDA1/YEF1	T:G	210	0.062	1.79387e-10
chr05 75745	GDA1/YEF1	A:G	199	0.06	5.13014e-11
chr05 76382	YEF1	A:G	211	0.057	1.05738e-10
chr05 118974	YEL020C	C:T	195	0.051	9.85241e-09
chr05 140041	GCN4/YEL008W	A:G	124	0.758	2.00031e-199
chr05 203211	YAT2	A:G	223	0.054	4.55371e-10
chr05 203226	YAT2	T:C	225	0.049	8.17532e-09
chr05 308135	YOS1/PTP3	G:A	202	0.064	1.98941e-11
chr05 343588	TSC11	T:G	225	0.058	1.17759e-10
chr05 420040	SAK1	T:C	157	0.076	1.78391e-11
chr05 421193	YER130C	A:G	143	0.07	1.63267e-09
chr05 551830	YER181C/FMP10	C:T	236	0.055	1.54449e-10
chr05 563174	YER186C/YER187W	A:G	212	0.052	5.10934e-09
chr06 12139	SNZ3	C:T	124	0.073	2.84668e-09
chr06 17653	AGP3	A:G	206	0.053	3.45228e-09
chr06 79515	CAF16	A:G	253	0.051	1.33972e-09
chr06 106494	YFL015W-A|YFL015C	C:G	135	0.081	1.20964e-11
chr06 106510	YFL015W-A|YFL015C	C:A	131	0.084	5.95277e-11
chr06 123420	SMC1/BLM10	A:C	234	0.056	2.8424e-10
chr06 123823	BLM10	C:A	165	0.061	2.22518e-09
chr06 134670	MSH4	C:T	205	0.073	1.55986e-13
chr06 172598	CMK1	A:T	173	0.075	9.16489e-13
chr06 172612	CMK1	A:G	175	0.069	5.28324e-11
chr06 175060	GSY1	T:C	198	0.061	2.62244e-10
chr06 191180	FAB1	C:T	184	0.065	1.65026e-10
chr06 208668	CDC14	T:C	211	0.052	3.67858e-09
chr06 213825	MET10	G:A	208	0.062	1.62501e-11
chr07 3709	COS12	C:A	260	0.065	8.65974e-15
chr07 5754	YGL262W	A:C	217	0.069	5.6688e-13
chr07 76882	MTC3/VRG4	T:C	183	0.06	8.07404e-10
chr07 79107	SDT1/COG1	T:C	195	0.056	5.71033e-09
chr07 82731	FRA2	G:C	173	0.064	5.10312e-10
chr07 85271	KIP3	C:T	219	0.064	3.73357e-12
chr07 101815	SPT16	T:C	192	0.057	2.60532e-09
chr07 104760	CHC1	G:A	180	0.061	4.5334e-10
chr07 104775	CHC1	G:A	180	0.056	5.78007e-09
chr07 108797	POX1	G:A	248	0.073	6.66134e-16
chr07 126593	MDS3	C:A	187	0.064	1.31418e-10
chr07 134556	GCN1	C:T	168	0.06	2.8807e-09
chr07 183038	ROK1	T:C	153	0.065	1.18649e-09
chr07 291088	CDC20	C:G	227	0.062	1.07754e-11
chr07 302319	CUE3	A:G	254	0.063	4.80838e-13
chr07 328805	TOS8/VPS45	G:A	161	0.062	1.53212e-09
chr07 368495	MPS2/YGL074C	T:G	242	0.05	1.19649e-09
chr07 372033	AFT1	G:C	208	0.053	9.72183e-09
chr07 395359	GEP7	C:T	178	0.067	1.77282e-11
chr07 412886	ALG13/RIM8	C:T	201	0.055	8.44009e-09
chr07 434363	YGL034C/HOP2	A:T	236	0.051	1.67859e-09
chr07 473951	ERG4	G:T	199	0.055	2.88947e-09
chr07 475858	YGL010W	C:T	190	0.058	1.06637e-09
chr07 490467	COG7	G:A	228	0.053	1.25439e-09
chr07 529347	YGR022C|MTL1	A:T	232	0.06	3.51569e-11
chr07 529383	YGR022C|MTL1	A:G	227	0.057	1.85919e-10
chr07 529563	YGR022C|MTL1	C:T	267	0.049	1.18056e-09
chr07 544845	ERV1/POP6	C:T	219	0.055	5.40213e-10
chr07 544851	ERV1/POP6	C:T	215	0.051	6.90305e-09
chr07 544864	ERV1/POP6	C:A	218	0.055	9.86392e-10
chr07 629919	ROM1	C:T	154	0.065	1.68589e-09
chr07 672695	VAS1	G:A	215	0.051	4.05233e-09
chr07 897795	PMT6	G:A	203	0.074	2.0528e-13
chr07 897834	PMT6	C:T	212	0.057	2.38528e-10
chr07 902358	ELP2/YGR201C	C:T	173	0.081	6.9833e-14
chr07 902460	ELP2/YGR201C	G:A	248	0.339	1.11022e-16
chr07 902486	ELP2/YGR201C	C:T	276	0.344	0
chr07 902502	ELP2/YGR201C	T:C	270	0.393	1.11022e-16
chr07 902791	YGR201C	G:A	270	0.426	0
chr07 902985	YGR201C	A:G	311	0.373	2.22045e-16
chr07 907478	ADE3	A:T	187	0.064	2.39708e-10
chr07 935054	CRM1	T:C	229	0.057	2.94511e-10
chr07 988528	MGA1	C:T	234	0.06	2.11906e-11
chr07 994032	YGR250C/YGR251W	A:C	203	0.059	1.13182e-09
chr07 1005907	GND2	T:G	216	0.065	4.91385e-12
chr07 1013000	TNA1	C:G	224	0.058	7.19178e-11
chr07 1046308	CAB4	A:G	214	0.056	2.55911e-10
chr08 17546	YHL041W	G:T	128	0.078	2.7033e-09
chr08 45099	ECM29	C:G	208	0.058	1.48097e-10
chr08 45102	ECM29	C:T	211	0.057	2.4617e-10
chr08 46055	OCA5	A:G	196	0.061	9.55553e-11
chr08 175012	ERC1	C:T	257	0.047	6.02305e-09
chr08 203086	AAP1/YHK8	T:C	209	0.053	5.12883e-09
chr08 211825	CIC1	G:A	178	0.062	1.1126e-09
chr08 246612	QNS1	C:T	159	0.063	7.155e-09
chr08 259045	IRE1	A:G	154	0.078	7.42273e-12
chr08 262734	SAE3/YHR080C	C:T	272	0.055	2.67523e-11
chr08 273442	SAM35	A:G	186	0.07	7.9533e-12
chr08 274295	STE12	G:A	169	0.065	1.59983e-09
chr08 306657	TRA1	A:G	210	0.052	2.51456e-09
chr08 313356	TRA1	C:G	168	0.083	4.31877e-14
chr08 334860	YHR112C	A:T	182	0.077	1.79634e-13
chr08 396688	SKG6/PEX28	T:C	197	0.061	5.04137e-10
chr08 428738	DNA2	G:A	192	0.068	4.22073e-12
chr09 25066	HPF1	A:G	220	0.059	3.00759e-10
chr09 51147	UBP7	G:A	246	0.049	2.76474e-09
chr09 53010	GUT2	C:G	166	0.066	4.28931e-10
chr09 57277	YIL152W/YIL151C	C:A	224	0.174	1.11022e-16
chr09 62057	MCM10	A:C	173	0.058	3.98335e-09
chr09 69770	RPL40A/SLN1	T:G	219	0.055	2.80205e-10
chr09 69789	RPL40A/SLN1	G:A	231	0.056	1.26495e-10
chr09 81110	SSL2	C:T	190	0.053	6.22151e-09
chr09 189843	YIL092W	A:G	243	0.049	2.18795e-09
chr09 192670	UTP25	T:C	190	0.063	5.59495e-11
chr09 277232	GVP36	C:T	164	0.085	2.54241e-14
chr09 286316	CST6	C:T	196	0.061	7.95598e-11
chr09 290469	BCY1	G:A	148	0.068	3.21666e-09
chr09 420518	LYS1	A:G	195	0.056	3.06824e-09
chr09 425707	GTT1/YPS6	T:A	252	0.048	2.97615e-09
chr09 427600	GTT1/YPS6	T:C	191	0.058	2.26887e-09
chr09 427692	GTT1/YPS6	G:A	200	0.07	6.97997e-13
chr10 48559	YJL206C	C:G	211	0.057	1.36464e-09
chr10 59946	MBB1	G:A	198	0.056	1.74643e-09
chr10 94327	SWI3|YJL175W	A:G	239	0.059	2.44839e-10
chr10 94353	SWI3|YJL175W	C:T	245	0.057	4.14969e-11
chr10 95814	KRE9	A:G	253	0.055	1.68328e-11
chr10 125244	FAR1	T:C	185	0.065	7.94056e-11
chr10 151494	RPB4	G:A	180	0.078	5.13589e-13
chr10 167370	URA2	G:A	192	0.057	2.42903e-09
chr10 192041	YJL118W	A:G	212	0.061	2.92092e-11
chr10 298682	NET1|APQ13	T:G	159	0.063	4.53526e-09
chr10 303269	JEM1	A:G	210	0.057	1.33262e-09
chr10 316206	MRPL8	C:T	182	0.06	1.09172e-09
chr10 340159	IRC8	T:C	233	0.052	1.36922e-09
chr10 341422	IRC8	C:G	210	0.052	5.46688e-09
chr10 341843	IRC8	A:G	187	0.075	5.9952e-14
chr10 351707	RTT101	T:C	168	0.101	0
chr10 351731	RTT101	A:G	183	0.087	2.22045e-16
chr10 363087	MHP1	G:A	183	0.066	6.3808e-11
chr10 424406	CTK2/CYR1	A:T	173	0.064	5.19729e-10
chr10 429926	CYR1	G:A	251	0.064	3.88911e-13
chr10 434435	OST1	C:T	184	0.06	3.24128e-09
chr10 458198	SPC1	G:A	190	0.063	8.56648e-11
chr10 488230	GEA1	T:C	210	0.067	2.62501e-12
chr10 503860	YJR038C	T:C	206	0.063	1.02607e-11
chr10 503880	YJR038C	G:C	206	0.063	1.83141e-11
chr10 507730	YJR039W/GEF1	A:G	177	0.062	3.243e-10
chr10 507744	YJR039W/GEF1	T:C	188	0.069	6.96765e-12
chr10 510597	URB2	A:G	206	0.053	3.73256e-09
chr10 523373	TAH11	C:T	214	0.051	3.07996e-09
chr10 535682	BFA1	G:A	184	0.06	1.06396e-09
chr10 536262	YJR054W	C:T	206	0.053	2.62335e-09
chr10 536283	YJR054W	T:C	203	0.054	1.67787e-09
chr10 542620	YJR056C/CDC8	G:A	223	0.054	2.65898e-10
chr10 543383	YJR056C/CDC8	T:G	203	0.059	6.18306e-10
chr10 587671	EMC2/BIR1	G:T	249	0.052	3.39725e-10
chr10 620010	VPS25/URA8	C:G	158	0.063	3.53973e-09
chr10 626304	ECM27	T:C	249	0.06	4.05342e-13
chr10 626736	ECM27	A:C	213	0.061	7.13258e-11
chr10 633866	YMR1	C:T	193	0.078	1.25455e-14
chr11 81758	DPH2	A:G	189	0.074	2.76823e-12
chr11 81766	DPH2	G:T	180	0.072	1.98673e-11
chr11 87764	PXA2	A:G	184	0.06	1.1555e-09
chr11 93349	MTR2	G:T	260	0.05	8.61138e-10
chr11 93352	MTR2	G:A	256	0.047	5.31629e-09
chr11 93391	MTR2	C:T	205	0.054	6.91725e-09
chr11 124463	SNU114	G:A	236	0.059	9.12548e-12
chr11 155453	APE2	C:T	182	0.071	2.4627e-12
chr11 209175	RRN3	G:A	261	0.054	2.79192e-11
chr11 209185	RRN3	T:A	256	0.062	3.0661e-12
chr11 221455	PRR1	T:C	180	0.072	2.62979e-12
chr11 221472	PRR1	A:C	189	0.058	2.97409e-09
chr11 221497	PRR1	A:G	204	0.054	4.63338e-09
chr11 227012	ABF1	C:T	271	0.052	7.0063e-11
chr11 237250	YKL106C-A	A:T	183	0.066	4.96857e-11
chr11 251928	HSL1	C:T	196	0.056	1.88533e-09
chr11 267702	BUD2	A:T	201	0.06	4.82838e-10
chr11 311030	NUP100	T:C	202	0.059	1.30778e-10
chr11 312511	NUP100	T:C	180	0.067	5.07229e-11
chr11 352550	DCW1	A:G	223	0.058	6.31447e-11
chr11 373448	TUL1	G:A	190	0.058	8.11899e-09
chr11 373454	TUL1	A:G	188	0.074	2.32814e-13
chr11 373638	TUL1	T:C	169	0.059	4.34666e-09
chr11 374745	YKL033W-A	T:C	157	0.064	4.98548e-09
chr11 514873	KAE1/GAP1	G:A	157	0.064	1.69522e-09
chr11 527632	FMP46/TRK2	C:T	143	0.07	2.19674e-09
chr11 527638	FMP46/TRK2	T:C	143	0.07	1.2484e-09
chr11 539661	DYN1	G:A	208	0.077	3.9968e-15
chr11 564837	OAF3	T:C	221	0.48	3.7497e-188
chr11 565014	OAF3	T:C	162	0.074	5.96578e-12
chr11 606902	TGL4	T:C	169	0.065	1.20196e-10
chr11 621046	MLP1	G:A	228	0.048	7.22266e-09
chr12 14795	AYT1	C:A	174	0.075	7.20923e-12
chr12 19080	MMP1	C:T	217	0.055	4.96778e-09
chr12 68071	PRP19	T:C	211	0.062	3.66628e-11
chr12 88703	HSP104	T:C	211	0.066	5.41711e-12
chr12 97429	SSA2	G:A	223	0.054	4.59229e-10
chr12 97559	SSA2/POM33	T:C	178	0.056	4.47428e-09
chr12 97654	SSA2/POM33	A:C	143	0.084	1.16018e-12
chr12 120216	BPT1	C:T	235	0.047	8.40321e-09
chr12 179265	POM34	A:G	258	0.047	6.32801e-09
chr12 179276	POM34	A:C	265	0.045	9.76635e-09
chr12 182854	YEH2	G:A	192	0.068	8.5425e-12
chr12 228303	RIC1	T:C	217	0.065	1.51279e-12
chr12 246534	FCF2	A:G	243	0.049	1.59238e-09
chr12 247320	IES3	A:G	189	0.063	1.00976e-10
chr12 260002	REX2	G:C	203	0.054	4.76776e-09
chr12 317117	GAA1	C:T	189	0.058	4.25337e-09
chr12 323709	SUL2	G:A	184	0.054	7.05787e-09
chr12 340616	ICT1	A:G	255	0.051	7.14054e-10
chr12 439092	YLR149C	A:G	261	0.061	2.13163e-13
chr12 445923	ACS2	A:G	196	0.077	7.99361e-15
chr12 450896	RNH203/YLR154W-C	C:T	247	0.049	3.0605e-09
chr12 460505	YLR154W-F/YLR154C-G	G:A	8378	0.019	5.88713e-30
chr12 530558	MDL1/ATG26	T:C	238	0.05	2.72146e-09
chr12 533801	ATG26	T:C	163	0.074	6.84885e-12
chr12 570032	FRE1	G:A	231	0.056	2.36027e-10
chr12 585709	IFH1/YLR224W	A:T	152	0.079	2.28573e-12
chr12 592135	ADY4/ECM22	T:C	182	0.06	2.50355e-09
chr12 601624	ECM22	G:A	201	0.055	2.62794e-09
chr12 627201	ERF2	G:C	184	0.071	3.01914e-12
chr12 668131	LCB5/VPS63	T:C	259	0.046	2.71517e-09
chr12 674152	YLR264C-A/NEJ1	A:G	189	0.063	1.48941e-10
chr12 677132	PDR8	C:T	184	0.065	2.84122e-10
chr12 703611	YLR278C	A:G	196	0.056	7.22057e-09
chr12 706444	ECI1	A:G	190	0.058	4.86774e-10
chr12 716852	GUF1	A:C	234	0.047	9.04485e-09
chr12 726848	ECM38	A:G	161	0.062	1.94654e-09
chr12 755890	CDC25	C:T	220	0.05	5.78595e-09
chr12 766775	EST2	C:T	258	0.05	6.26154e-10
chr12 788350	CHS5	T:C	257	0.043	8.76332e-09
chr12 804683	VRP1|OPI9	G:A	177	0.062	1.52302e-09
chr12 805554	OPI9/YLR339C	G:A	179	0.056	6.62344e-09
chr12 813197	FKS1	G:A	219	0.059	6.89205e-11
chr12 813653	FKS1	A:G	219	0.059	9.29768e-11
chr12 839881	ILV5/ATG33	G:T	187	0.075	1.10134e-13
chr12 840287	ILV5/ATG33	T:C	208	0.077	2.29816e-14
chr12 840314	ILV5/ATG33	T:G	192	0.078	2.33147e-14
chr12 855018	GRX8/YLR365W	A:G	183	0.06	9.09471e-10
chr12 895192	VAC14	T:G	186	0.371	0
chr12 895755	VAC14	C:T	221	0.271	2.16505e-83
chr12 901179	STE23	C:T	187	0.059	1.17132e-09
chr12 925665	SFP1	T:C	205	0.073	2.40918e-14
chr12 927454	SFP1	T:C	195	0.062	9.69804e-11
chr12 927499	SFP1	A:C	173	0.069	2.16923e-11
chr12 934434	UTP21	C:T	226	0.062	6.63303e-12
chr12 964951	URA4/RPN13	C:T	212	0.052	4.44231e-09
chr12 986998	TUS1/YLR426W	A:G	274	0.047	1.17311e-09
chr12 986999	TUS1/YLR426W	T:C	271	0.048	4.65827e-10
chr12 1023413	ECM7	C:T	212	0.066	1.2615e-11
chr12 1032807	HMG2	A:G	215	0.07	2.13385e-13
chr12 1032821	HMG2	A:C	212	0.057	1.06856e-09
chr13 39443	ATR1	T:C	201	0.06	3.63842e-10
chr13 65795	NUP188	G:T	225	0.062	5.73863e-12
chr13 73368	TSL1	G:A	229	0.061	1.52833e-12
chr13 120995	FPR3	G:A	181	0.066	1.11507e-10
chr13 137879	ITT1	C:T	228	0.066	1.38101e-12
chr13 160785	CMP2	G:A	207	0.053	3.72434e-09
chr13 235377	YML018C	T:C	219	0.064	1.47227e-12
chr13 245459	UBX2	G:A	205	0.063	5.66065e-11
chr13 271938	YMR001C-A/MIC17	A:G	200	0.055	2.4912e-09
chr13 291003	HXT2/CLU1	A:G	194	0.062	5.17225e-11
chr13 291037	HXT2/CLU1	T:C	223	0.054	1.72421e-10
chr13 366629	NUP116	C:G	233	0.052	6.4555e-09
chr13 401494	KAR5/SOV1	T:G	222	0.063	3.88989e-12
chr13 416781	PDS5	C:T	210	0.052	1.48241e-09
chr13 493442	YMR111C	C:T	190	0.058	4.13095e-09
chr13 563599	YIM1	G:A	203	0.054	3.49712e-09
chr13 566257	RIM13	C:T	206	0.053	5.23677e-09
chr13 571441	AIM36	T:C	165	0.073	4.98804e-11
chr13 588112	MSS11	C:T	227	0.053	1.10892e-09
chr13 591930	PAH1	G:A	265	0.049	7.06771e-10
chr13 604287	EAR1	C:T	182	0.126	3.038e-25
chr13 645592	SGS1/SPG5	T:C	169	0.077	1.15918e-12
chr13 646241	SPG5	A:G	155	0.071	6.36385e-11
chr13 659323	VTI1/CIK1	A:G	216	0.065	7.32303e-13
chr13 661676	CIK1/CLN1	T:C	214	0.056	2.28415e-09
chr13 684406	HFA1/ERG12	A:T	279	0.054	3.91309e-12
chr13 684407	HFA1/ERG12	G:A	275	0.047	3.27692e-10
chr13 863526	PRC1/LIP1	G:A	220	0.055	1.2115e-09
chr13 869058	ATM1	C:T	214	0.061	2.92499e-11
chr13 889053	PSE1	C:T	186	0.059	5.60108e-10
chr14 26378	EGT2	T:C	345	0.055	6.99441e-14
chr14 26408	EGT2	G:A	351	0.054	4.57412e-14
chr14 268398	WHI3	T:G	342	0.041	5.39359e-09
chr14 529136	VAC7	A:G	342	0.041	3.08712e-09
chr14 533282	COG5	A:G	240	0.054	7.42191e-11
chr14 570955	YNL034W	T:C	304	0.056	1.5864e-12
chr14 602111	YNL018C/YNL017C	G:A	200	0.055	1.49199e-09
chr14 602134	YNL018C/YNL017C	T:C	191	0.058	6.06668e-10
chr15 35297	ZPS1	A:G	244	0.053	1.30981e-09
chr15 62432	RTC1	C:T	171	0.064	3.36686e-10
chr15 64228	RTC1	A:G	205	0.054	4.56707e-09
chr15 68535	PFK27	A:G	211	0.062	3.36624e-11
chr15 70221	YOL134C	T:A	184	0.065	2.41857e-10
chr15 81988	MDH2	T:C	226	0.053	2.66152e-09
chr15 93175	RPS19A/RPL18A	C:T	207	0.058	6.28023e-10
chr15 97637	RRI2	T:G	241	0.058	9.62215e-11
chr15 107690	MSB4	A:G	221	0.059	1.55277e-10
chr15 109765	SHR5	T:C	169	0.071	6.77922e-11
chr15 117153	NDJ1	T:C	199	0.055	3.51744e-09
chr15 147540	MSH2	G:T	234	0.056	1.52423e-10
chr15 149394	MSH2	T:C	213	0.056	1.68505e-10
chr15 153262	HAL9	T:C	226	0.049	8.36182e-09
chr15 156337	YOL087C	T:C	182	0.066	4.08235e-11
chr15 156508	YOL087C	A:G	216	0.069	4.16778e-13
chr15 162766	PHM7	C:T	202	0.064	1.87388e-11
chr15 172468	IRA2	A:G	243	0.074	0
chr15 172515	IRA2	T:C	248	0.056	1.31342e-11
chr15 205475	INP54	C:T	173	0.058	2.35667e-09
chr15 209157	CRT10	A:G	256	0.047	2.6677e-09
chr15 294382	ESC8	G:A	221	0.059	4.77939e-10
chr15 298306	IRC10	A:G	232	0.056	9.73698e-11
chr15 331767	YSP3	A:G	216	0.069	1.8896e-13
chr15 369329	YOR019W	A:G	181	0.055	7.64308e-09
chr15 380023	BUB3	T:C	219	0.055	1.16548e-09
chr15 395734	AKR2	T:G	185	0.081	2.55351e-15
chr15 417133	STD1	A:G	210	0.052	4.32398e-09
chr15 424779	YOR29-01/ETT1	G:C	161	0.075	5.0423e-12
chr15 432275	SGT1	T:C	152	0.066	2.27779e-09
chr15 441463	YOR29-11/CKA2	A:G	199	0.055	6.05626e-10
chr15 447858	CYT1	A:G	209	0.057	3.45221e-10
chr15 468561	UFE1	A:G	189	0.053	8.28754e-09
chr15 477395	TGL5	A:C	159	0.075	3.3844e-11
chr15 506133	RPS7A	C:T	208	0.096	1.11022e-16
chr15 535943	AZF1	T:C	185	0.07	1.8151e-11
chr15 542841	RPO31	T:C	206	0.053	3.56483e-09
chr15 578986	BAG7	T:C	172	0.105	0
chr15 587565	SFL1	C:T	171	0.058	6.48495e-09
chr15 592540	ARP8	A:G	262	0.05	2.18153e-10
chr15 624626	PDR5/SLP1	T:A	143	0.077	1.84829e-11
chr15 642716	YRR1/DDP1	G:A	213	0.052	8.27211e-09
chr15 643604	GET4	G:A	124	0.081	2.09777e-10
chr15 670150	GAC1	A:G	179	0.056	8.93781e-09
chr15 846014	FSH3/PLP2	C:T	200	0.055	1.24275e-09
chr15 849618	HUA2/RDL1	T:G	169	0.071	1.20052e-11
chr15 850266	RDL1/RDL2	G:C	249	0.06	3.27804e-12
chr15 850405	RDL2	C:T	216	0.065	8.88245e-12
chr15 850723	RDL2	A:G	187	0.07	5.92881e-12
chr15 884596	ISW2	T:C	210	0.052	6.86239e-09
chr15 884606	ISW2	G:A	218	0.055	3.05203e-10
chr15 891265	MCH5	T:G	214	0.065	3.91343e-12
chr15 891275	MCH5	G:A	215	0.065	4.53271e-12
chr15 916094	PMT3	C:G	213	0.052	5.26966e-09
chr15 916139	PMT3	A:T	208	0.053	2.15231e-09
chr15 917139	PMT3	A:G	232	0.052	1.99649e-09
chr15 942759	MIP1	T:C	222	0.05	6.84915e-09
chr15 952140	KRE5	G:A	145	0.076	3.18547e-11
chr16 78691	GYP5	T:A	216	0.051	8.17148e-09
chr16 90431	SRP68/IQG1	T:C	194	0.072	2.47136e-13
chr16 98068	HSP82	T:C	202	0.054	2.4966e-09
chr16 102121	YPL236C	G:A	217	0.065	6.71529e-12
chr16 102546	YPL236C	A:G	245	0.057	1.63878e-11
chr16 107538	SSO1	G:A	216	0.056	2.31018e-09
chr16 146064	YPL216W	C:T	196	0.056	4.88135e-09
chr16 156476	SRP72/IPL1	G:C	181	0.066	1.51155e-11
chr16 269803	YPL150W	C:T	200	0.055	4.04782e-09
chr16 303834	RPL5	C:A	190	0.058	9.19886e-10
chr16 304420	SPO19	A:G	177	0.056	4.77301e-09
chr16 313357	NAN1/KAP120	C:T	146	0.075	3.53123e-11
chr16 363484	ATG21/AIM43	T:C	198	0.056	3.14398e-09
chr16 372243	NOG1	A:G	251	0.048	8.90016e-10
chr16 372267	NOG1	C:T	230	0.048	7.27059e-09
chr16 372742	NOG1	C:T	239	0.059	8.03158e-12
chr16 405840	RPS9A	T:C	189	0.058	9.6554e-10
chr16 405846	RPS9A	G:A	185	0.059	1.87725e-09
chr16 422730	MUK1	T:C	152	0.066	1.84288e-09
chr16 423898	BTS1/YPL068C	T:C	177	0.056	5.68298e-09
chr16 428253	VPS28	G:A	251	0.06	1.13494e-11
chr16 432881	ALD6	C:T	171	0.058	5.90389e-09
chr16 468262	VPS16	T:C	208	0.053	5.23269e-09
chr16 479770	YPL039W	A:G	220	0.059	1.03201e-10
chr16 490906	SVL3	T:C	178	0.062	2.55471e-09
chr16 492354	PHO85	C:T	217	0.065	9.80083e-12
chr16 505721	MET12	A:G	128	0.078	2.33439e-10
chr16 540311	CHL1	C:G	195	0.056	1.68876e-09
chr16 561710	YPR003C	T:C	237	0.055	1.07366e-10
chr16 659469	TAH18	C:G	194	0.067	8.73213e-12
chr16 739339	COG4	C:T	192	0.062	1.7751e-10
chr16 743518	RPN7	C:T	206	0.083	4.44089e-16
chr16 786550	YPR123C|CTR1	A:T	236	0.466	0
chr16 863372	GPH1|YPR160C-A/SGV1	G:A	217	0.055	3.39612e-10
chr16 931077	YPR195C/YPR196W	T:C	201	0.07	2.47036e-12
chr16 932536	YPR196W	G:C	243	0.049	4.0715e-09
* p-values were calculated by SNVer
** Some mutations located in repetitive regions might be false postive
